# Supplementary material for: Phylogenomic analyses in Phrymaceae reveal extensive gene tree discordance in relationships among major clades
Source: Am J Bot. 2022 Jun 5;109(6):1035–46. doi: 10.1002/ajb2.1860 (PMC9328367; doi:10.1002/ajb2.1860)
Supplement: Supplementary file 7 — Appendix S7. Model testing between trees and PhyloNet networks for the reduced data sets of Phrymaceae and Erythranthe. The number of parameters for each test was set to equal the number of branch lengths plus the number of inheritance probabilities. The number of gene trees was used to correct for finite sample size. [file AJB2-109-1035-s005.xlsx]

## Sheet: 1
Morales-Briones et al.—American Journal of Botany 2022—Appendix S7
Appendix 7. Model testing between trees and networks for the reduced data sets of Phrymaceae and Erythranthre.
Phrymaceae
tree/network	ln L (log likelihood)	N (No. taxa)	k (No. branch lengths+hyb. probabilities)	n (No. gene trees)	Number of hybridizations	AIC	deltaAIC	AICc	deltaAICc	BIC	deltaBIC
astral_nuciqtree_plastiqtree	-1296.74	5	7	731	N/A	2607.49	285.348	2607.64	285	2639.65	260.22
phylonet_mp_1	-1160.04	5	9	731	1	2338.08	15.9387	2338.33	15.6849	2379.43	0
phylonet_mp_2	-1154.26	5	11	731	2	2330.53	8.38745	2330.89	8.24952	2381.07	1.63758
phylonet_mp_3	-1148.07	5	13	731	3	2322.14	0	2322.64	0	2381.87	2.43895
Erythranthe
tree/network	ln L (log likelihood)	N (No. taxa)	k (No. branch lengths+hyb. probabilities)	n (No. gene trees)	Number of hybridizations	AIC	deltaAIC	AICc	deltaAICc	BIC	deltaBIC
astral_nuciqtree	-801.081	5	7	731	N/A	1616.16	27.0523	1616.32	26.9585	1648.32	17.8634
plastiqtree	-1859.51	5	7	731	N/A	3733.01	2143.9	3733.17	2143.81	3765.17	2134.72
phylonet_mp_1	-785.555	5	9	731	1	1589.11	0	1589.36	0	1630.46	0
phylonet_mp_2	-785.555	5	11	731	2	1593.11	4.00023	1593.47	4.11609	1643.65	13.1891
phylonet_mp_3	-782.88	5	13	731	3	1591.76	2.65011	1592.26	2.9039	1651.49	21.0278
